# Supplementary material for: Artificial Intelligence-Enabled Integration Suggests TP53 Pathway Alterations as Prognostic Biomarkers in Populations with Disproportionate Health Burdens
Source: Int J Mol Sci. 2026 Feb 6;27(3):1607. doi: 10.3390/ijms27031607 (PMC12898670; doi:10.3390/ijms27031607)
Supplement: Supplementary file 1 [file ijms-27-01607-s001.zip]

Archive with 1 entries (1 files):
- ijms-4018700-supplementary.pdf
